# Supplementary material for: Hierarchically Porous Microspheres by Thiol-ene Photopolymerization of High Internal Phase Emulsions-in-Water Colloidal Systems
Source: Polymers (Basel). 2021 Sep 30;13(19):3366. doi: 10.3390/polym13193366 (PMC8512400; doi:10.3390/polym13193366)
Supplement: Supplementary file 1 [file polymers-13-03366-s001.zip]

Archive with 1 entries (1 files):
- polymers-1399491-supplementary.pdf
